# Supplementary material for: Synergistic Oncolytic Effect of HSVtk- and IL-15Rα-Armed Vaccinia Viruses Inducing Systemic Antitumor Immunity
Source: Int J Mol Sci. 2026 Jun 28;27(13):5838. doi: 10.3390/ijms27135838 (PMC13361383; doi:10.3390/ijms27135838)
Supplement: Supplementary file 1 [file ijms-27-05838-s001.zip]

Archive with 1 entries (1 files):
- ijms-4338433-supplementary.pdf
